# Supplementary material for: A novel synthetic quantification standard including virus and internal report targets: application for the detection and quantification of emerging begomoviruses on tomato
Source: Virol J. 2011 Aug 5;8:389. doi: 10.1186/1743-422X-8-389 (PMC3175178; doi:10.1186/1743-422X-8-389)
Supplement: Additional file 1 — Isolate, acronym and accessions numbers of the TYLCD-associated viruses used for sequences alignment and design of the primers and probes. [file 1743-422X-8-389-S1.XLS]

## Sheet: Feuil1
Organism	Isolate	Acronym	Accession numbers DNA-A/DNA-B
TYLCV-IL	Tomato yellow leaf curl virus-Israel [Israel:Rehovot:1986]	TYLCV-IL[IL:Reo:86]	X15656
	Tomato yellow leaf curl virus-Israel [China:JSNJ1:2005]	TYLCV-IL[CN:JSNJ1:05]	FN256259
	Tomato yellow leaf curl virus-Israel [Mexico:2007]	TYLCV-IL[MX:07]	EF210555
	Tomato yellow leaf curl virus-Israel [Mexico:Culiacan:2005]	TYLCV-IL[MX:Cul:05]	DQ631892
	Tomato yellow leaf curl virus-Israel [Mexico:2007]	TYLCV-IL[MX:07]	EF523478
	Tomato yellow leaf curl virus-Israel [Japan:Miyazaki]	TYLCV-IL[JR :Miy]	AB116629
	Tomato yellow leaf curl virus-Israel [Japan:Omura:Eustoma]	TYLCV-IL[JR :Omu :Eus]	AB116630
	Tomato yellow leaf curl virus-Israel [US:Florida:2007]	TYLCV-IL[US:Flo]	EF539831
	Tomato yellow leaf curl virus -Israel [China:ZJHZ12:2009]	TYLCV-IL [CN:ZJHZ12:2009]	FN256256
	Tomato yellow leaf curl virus-Israel [Netherlands:2009]	TYLCV-IL [NL:2009]	FJ439569
	Tomato yellow leaf curl virus-Israel [Jordan:2009]	TYLCV-IL[JO:2009]	EF433426
	Tomato yellow leaf curl virus-Israel [Cuba]	TYLCV-IL[CU]	AJ223505
	Tomato yellow leaf curl virus-Israel [Tochigi:2009]	TYLCV-IL[JR:09]	AB439841
	Tomato yellow leaf curl virus-Israel [Japan:Haruno:2005]	TYLCV-IL[JR:Har:05]	AB192966
	Tomato yellow leaf curl virus-Israel [Japan:Tosa:2005]	TYLCV-IL[JR:Tos:05]	AB192965
	Tomato yellow leaf curl virus-Israel [Spain:Almeria:Pepper:1999]	TYLCV-IL[ES:Alm:Pep:99]	AJ489258
	Tomato yellow leaf curl virus-Israel [China:ZJ8:2008]	TYLCV-IL[CN:ZJ8:08]	AM698119
	Tomato yellow leaf curl virus-Israel [China:Sh10:2007]	TYLCV-IL[CN:Sh10:07]	EU031444
	Tomato yellow leaf curl virus-Israel [China:Shangai2:2005]	TYLCV-IL[CN:SH2:05]	AM282874
	Tomato yellow leaf curl virus-Israel [China:ZJ6:2008]	TYLCV-IL[CN:ZJ6:08]	AM698118
	Tomato yellow leaf curl virus-Israel [China:SDJN2:2009]	TYLCV-IL[CN:SDJN2:09]	FN256257
	Tomato yellow leaf curl virus-Israel [China:AH1:2009]	TYLCV-IL[CN:AH1:09]	FJ646611
	Tomato yellow leaf curl virus-Israel [China:ZJ3:2008]	TYLCV-IL[CN:ZJ3:08]	AM698117
	Tomato yellow leaf curl virus-Israel [Japan:Tomigusuku:2007]	TYLCV-IL[JR:Tom:07]	AB363566
	Tomato yellow leaf curl virus-Israel [Iran:2008]	TYLCV-IL[IR:08]	FJ355946
	Tomato yellow leaf curl virus-Israel [China:SH3:2009]	TYLCV-IL[CN:SH3:09]	FN256258
	Tomato yellow leaf curl virus-Israel [Japan:Omura]	TYLCV-IL[JR:Omu]	AB110217
	Tomato yellow leaf curl virus-Israel [United States:Florida]	TYLCV-IL[US:Flo]	AY530931
	Tomato yellow leaf curl virus-Israel [Turkey:Mersin:2005]	TYLCV-IL[TR:Mer:05]	AJ812277
	Tomato yellow leaf curl virus-Israel [Italy:Sicily:2004]	TYLCV-IL[IT:Sic:04]	DQ144621
	Tomato yellow leaf curl virus-Israel [Morocco:Berkane:2005]	TYLCV-IL[MO:Ber:05]	EF060196
	Tomato yellow leaf curl virus-Israel [Reunion:2005]	TYLCV-IL[RE:05]	AM409201
	Tomato yellow leaf curl virus-Israel [Mexico:2009]	TYLCV-IL[MX:09]	FJ609655
	Tomato yellow leaf curl virus - [Tunisia:2005]	TYLCV-IL[TN:05]	EF101929
	Tomato yellow leaf curl virus-[Dominican Republic]	TYLCV-IL[DO]	AF024715
	Tomato yellow leaf curl virus-Israel [Japan:Misumi:Stellaria]	TYLCV-IL[JR:Mis:Ste]	AB116631
	Tomato yellow leaf curl virus-Israel [Puerto Rico:2001]	TYLCV-IL[PR:01]	AY134494
	Tomato yellow leaf curl virus -Israel [China:ZJHZ1:2009]	TYLCV-IL[CN:ZJHZ1:09]	FN252890
	Tomato yellow leaf curl virus-Israel [Lebanon:Tomato:2005]	TYLCV-IL[LB:Tom:05]	EF051116
	Tomato yellow leaf curl virus-Israel [United States:Arizona:2007]	TYLCV-IL[MX:Ari:07]	EF210554
	Tomato yellow leaf curl virus-Israel [United States:Texas:2006]	TYLCV-IL[US:Tx:06]	EF110890
TYLCV-Mld	Tomato yellow leaf curl virus-Mild [Japan:Yaizu]	TYLCV-Mld[JR:Yai]	AB116632
	Tomato yellow leaf curl virus-Mild [Spain:72:1997]	TYLCV-Mld[ES:72:97]	AF071228
	Tomato yellow leaf curl virus-Mild [Japan:Osuka]	TYLCV-Mld[JR:Osu]	AB116636
	Tomato yellow leaf curl virus-Mild [Japan:Daito]	TYLCV-Mld[JR:Dai]	AB116635
	Tomato yellow leaf curl virus-Mild [Japan:Kisozaki]	TYLCV-Mld[JR:Kis]	AB116634
	Tomato yellow leaf curl virus-Mild [Portugal:2:1995]	TYLCV-Mld[PT:2:95]	AF105975
	Tomato yellow leaf curl virus-Mild [Japan:Atumi]	TYLCV-Mld[JR:Atu]	AB116633
	Tomato yellow leaf curl virus-Mild [Aichi]	TYLCV-Mld[JR:Aic]	AB014347
	Tomato yellow leaf curl virus-Mild [Reunion;2002]	TYLCV-Mld[RE:02]	AJ865337
	Tomato yellow leaf curl virus-Mild [Tokai]	TYLCV-Mld[JR:Tok]	AB439842
	Tomato yellow leaf curl virus-Mild [Israel:1993]	TYLCV-Mld[IL:93]	X76319
	Tomato yellow leaf curl virus-Mild [Shizuokua]	TYLCV-Mld[JR:Shz]	AB014346
	Tomato yellow leaf curl virus-Mild [Spain:Almeria:1999]	TYLCV-Mld[ES:Alm:99]	AJ519441
	Tomato yellow leaf curl virus-Mild [Jordan:Cucumber]	TYLCV-Mld[JO:Cuc]	EU143745
	Tomato yellow leaf curl virus-Mild [Jordan:Tomato:2005]	TYLCV-Mld[JO:Tom:05]	EF054894
	Tomato yellow leaf curl virus-Mild [Jordan:Cucumber:2005]	TYLCV-Mld[JO:Cuc:05]	EF158044
PYMV	Potato yellow mosaic virus-Tomato [Guadeloupe:Tomato]	PYMV-To[GP:Tom]	AY120882/AY120883
	Potato yellow mosaic virus-[Puerto Rico:Tomato:2004]	PYMV[PR:Tom:04]	AY965897
	Potato yellow mosaic virus-Potato [Venezuela]	PYMV-Po[VE]	D00940
ToLCKMV-like	Tomato leaf curl Comoros virus [Mayotte:Dembeni:2003]	ToLCKMV[KM:Dem:03]	AJ865341
	Tomato leaf curl Anjouan virus [Comoros:Bambas:2004]	ToLCKMV[KM:Bam:04]	AM701759
	Tomato leaf curl Moheli virus [Comoros:Fomboni:2005]	ToLCMohV[KM:Fom:05]	AM701763
	Tomato leaf curl Mayotte virus [Mayotte:Kahani:2003]	ToLCYTV[YT:Kah:03]	AJ865340
